# Supplementary material for: Capacitance Effects of a Hydrophobic-Coated Ion Gel Dielectric on AC Electrowetting
Source: Micromachines (Basel). 2021 Mar 18;12(3):320. doi: 10.3390/mi12030320 (PMC8003088; doi:10.3390/mi12030320)
Supplement: Supplementary file 1 [file micromachines-12-00320-s001.zip]

Archive with 1 entries (1 files):
- micromachines-1136728-supplementary.mp4
